# Supplementary material for: The telomere-to-telomere genome of Fragaria vesca reveals the genomic evolution of Fragaria and the origin of cultivated octoploid strawberry
Source: Hortic Res. 2023 Feb 20;10(4):uhad027. doi: 10.1093/hr/uhad027 (PMC10116950; doi:10.1093/hr/uhad027)
Supplement: Web_Material_uhad027 [file web_material_uhad027.zip]

Archive with 1 entries (1 files):
- Manuscript_ clean.docx
